# Supplementary material for: Inferring Drosophila gap gene regulatory network: pattern analysis of simulated gene expression profiles and stability analysis
Source: BMC Res Notes. 2009 Dec 16;2:256. doi: 10.1186/1756-0500-2-256 (PMC2808311; doi:10.1186/1756-0500-2-256)
Supplement: Additional file 6 — Details parameters set of the 101 circuits. The data provided in the table contains a complete list of all the 101 circuits with their corresponding parameters. [file 1756-0500-2-256-S6.XLS]

## Sheet: GapparAll_supp
circtuit nr	cad->cad	hb->cad	Kr->cad	gt->cad	kni->cad	tll->cad	cad->hb	hb->hb	Kr->hb	gt->hb	kni->hb	tll->hb	cad->Kr	hb->Kr	Kr->Kr	gt->Kr	kni->Kr	tll->Kr	cad->gt	hb->gt	Kr->gt	gt->gt	kni->gt	tll->gt	cad->kni	hb->kni	Kr->kni	gt->kni	kni->kni	tll->kni	cad->tll	hb->tll	Kr->tll	gt->tll	kni->tll	tll->tll	m->cad	m->hb	m->Kr	m->gt	m->kni	m->tll	h-cad	h-hb	h-Kr	h-gt	h-kni	h-tll	R-cad
1	-0.022215	-0.050149	-0.033955	-0.047252	-0.026852	-0.022345	0.011545	0.020390	-0.000282	0.007677	-0.068106	0.000128	0.025764	-0.010532	0.026348	-0.016352	-0.025132	-0.047898	0.017310	-0.004435	-0.053816	0.013628	-0.000187	-0.008698	0.030100	-0.028166	-0.011178	-0.025055	0.020129	-0.049247	0.025824	-0.004440	-0.044184	-0.041840	-0.027691	0.005810	-0.015190	0.010263	0.046781	0.058021	0.007765	0.024384	6647416	-2500000	-2500000	-2500000	-2500000	-2028030	20175441
2	0.002756	-0.025962	-0.022963	-0.043703	-0.022559	-0.022225	0.010568	0.020709	-0.000876	0.007219	-0.050153	0.000893	0.021772	-0.005031	0.022248	-0.022547	-0.013737	-0.033388	0.015332	-0.001146	-0.042220	0.014072	0.002041	-0.006160	0.025861	-0.041424	-0.010078	-0.021163	0.022561	-0.040245	0.034013	0.005562	-0.038132	-0.034916	-0.032656	0.009621	-0.038027	0.013385	0.029801	0.038120	0.025534	-0.018713	3231726	-2500000	-2500000	-2500000	-2500000	-3309953	15293344
3	-0.019064	-0.048487	-0.024257	-0.024465	-0.016755	-0.005300	0.008315	0.023133	0.000558	0.010595	-0.072848	0.000456	0.019576	0.000977	0.014331	-0.033344	-0.003326	-0.037884	0.018742	0.002309	-0.063565	0.011536	0.004540	-0.011911	0.020016	-0.110397	-0.001740	-0.005380	0.009290	-0.045531	-0.014223	-0.073552	-0.021335	-0.039868	-0.027809	0.029072	0.051690	0.004220	0.020686	0.029485	0.075998	0.027737	4138841	-2500000	-2500000	-2500000	-2500000	2975768	29650868
4	-0.016901	-0.018133	-0.020403	-0.040656	-0.014131	-0.018906	0.009771	0.017494	0.000070	0.011372	-0.104694	0.001045	0.016809	-0.001092	0.010598	-0.067481	-0.003132	-0.049225	0.013770	-0.004855	-0.054423	0.013820	0.001468	-0.006979	0.017857	-0.069001	-0.001625	-0.003297	0.012075	-0.089926	0.037367	0.009802	-0.033107	-0.016947	-0.016331	0.020558	-0.060515	0.023682	0.047992	0.055011	0.024402	-0.090116	4244472	-2500000	-2500000	-2500000	-2500000	-5502065	26476868
5	-0.034236	-0.028284	-0.024023	-0.028957	-0.018971	-0.025236	0.012725	0.017240	-0.001946	-0.008139	-0.076944	-0.000172	0.016154	-0.004756	0.023327	-0.027236	-0.010791	-0.172845	0.015280	0.001511	-0.055370	0.015688	0.001314	-0.035432	0.016393	-0.042544	0.000715	-0.007398	0.014057	-0.129722	0.013250	-0.027644	0.018599	0.004126	-0.094576	0.025706	-0.030005	0.020915	0.030890	0.029813	0.015319	-0.227209	6581279	-2500000	-2500000	-2500000	-2500000	-1650460	29999154
6	-0.028493	-0.029050	-0.022372	-0.027069	-0.019541	-0.022365	0.014618	0.010567	0.000470	-0.004250	-0.068370	0.000017	0.017792	-0.007150	0.030219	-0.009114	-0.017741	-0.122759	0.018999	0.002128	-0.039390	0.021268	-0.002101	-0.071942	0.022133	-0.027197	-0.010848	-0.028502	0.024187	-0.126695	0.039545	0.007316	-0.068925	0.016176	-0.000299	0.026166	-0.031351	0.033957	0.023624	0.013121	0.036352	-0.190679	5940816	-2500000	-2500000	-2500000	-2500000	-6412948	29999754
7	-0.017248	-0.021632	-0.020327	-0.032042	-0.012915	-0.012928	0.009829	0.017847	0.000470	0.011869	-0.161663	0.000335	0.019854	0.000082	0.007438	-0.079235	-0.002859	-0.085495	0.014513	-0.003937	-0.054871	0.012852	0.001512	-0.008152	0.019043	-0.065615	0.000406	-0.004482	0.014280	-0.100816	0.035994	0.006875	-0.016451	-0.018298	-0.040931	0.012671	-0.030685	0.023786	0.043853	0.050075	-0.012062	-0.165624	3531082	-2500000	-2500000	-2500000	-2500000	-4547591	24825788
8	-0.025029	-0.033060	-0.023297	-0.028321	-0.015821	-0.012997	0.010008	0.019153	0.000052	0.011702	-0.160659	0.000240	0.017299	0.000870	0.009105	-0.084279	-0.002281	-0.157571	0.013917	-0.001218	-0.075551	0.012309	0.003026	-0.011185	0.017602	-0.100839	-0.000200	-0.003448	0.010262	-0.148697	0.034625	-0.000672	-0.053718	-0.012184	-0.076963	0.012884	-0.014887	0.018183	0.036642	0.044392	0.024904	-0.174319	4359269	-2500000	-2500000	-2500000	-2500000	-4155985	29999065
9	-0.043565	-0.037023	-0.023152	-0.028064	-0.019521	-0.018400	0.012301	0.020469	0.000119	0.002780	-0.116461	-0.000967	0.018791	-0.000215	0.014856	-0.050003	-0.005973	-0.205840	0.018148	-0.000131	-0.072852	0.016106	0.000940	-0.048142	0.019053	-0.040613	0.000765	-0.010101	0.015605	-0.215543	-0.022715	-0.036416	0.010507	-0.003315	-0.050535	0.029976	-0.020944	0.014479	0.029524	0.035131	-0.006092	-0.284372	7760229	-2500000	-2500000	-2500000	-2500000	2934944	29999895
10	-0.015123	-0.032160	-0.024295	-0.038474	-0.017244	-0.021802	0.010156	0.023731	-0.001895	0.008532	-0.094378	0.000071	0.020822	-0.003761	0.017037	-0.042880	-0.013682	-0.086422	0.016024	-0.000072	-0.089778	0.013368	0.003311	-0.015141	0.021869	-0.058638	-0.001485	-0.013282	0.014068	-0.059689	-0.015898	-0.035907	-0.016007	-0.018359	-0.088306	0.008023	-0.025871	0.008936	0.037085	0.044725	-0.003201	-0.057193	4966051	-2500000	-2500000	-2500000	-2500000	3163782	10000049
11	-0.028852	-0.032298	-0.022719	-0.030233	-0.020688	-0.019715	0.009796	0.018537	0.001602	0.012231	-0.122945	0.001360	0.015337	-0.009874	0.022054	-0.036826	-0.008146	-0.214212	0.015635	-0.011125	-0.163826	0.013980	0.006117	-0.011484	0.016490	-0.091783	0.004531	-0.001327	0.009621	-0.115003	0.031332	0.013521	0.035770	0.007868	-0.017269	0.020968	-0.034642	0.010471	0.067362	0.118729	0.025030	-0.319134	6020208	-2500000	-2500000	-2500000	-2500000	-5139138	29999422
12	-0.029864	-0.038528	-0.027148	-0.033837	-0.018795	-0.019332	0.009098	0.022417	-0.001098	0.008139	-0.080983	0.000633	0.017016	-0.001146	0.018436	-0.040263	-0.008443	-0.212836	0.015193	0.001092	-0.061569	0.013886	0.002826	-0.025851	0.017358	-0.094790	-0.000195	-0.006509	0.009826	-0.257306	0.028450	0.010204	0.029061	0.013477	-0.114277	0.018550	-0.004551	0.010597	0.027511	0.031483	0.053197	-0.313795	5904829	-2500000	-2500000	-2500000	-2500000	-4334445	29999262
13	-0.013413	-0.023702	-0.019609	-0.025554	-0.013583	-0.014030	0.009490	0.020051	-0.000928	0.010666	-0.130835	0.000385	0.019449	-0.000687	0.007738	-0.070932	-0.004568	-0.127534	0.013945	-0.003386	-0.081087	0.012572	0.002644	-0.009129	0.019442	-0.107346	-0.002235	-0.008523	0.010370	-0.102770	0.008911	-0.014967	-0.080917	-0.008602	-0.087082	0.010598	-0.026571	0.019355	0.044776	0.054405	0.043937	-0.052053	3685218	-2500000	-2500000	-2500000	-2500000	-0.802515	10050315
14	-0.027186	-0.037208	-0.025451	-0.030881	-0.016790	-0.014327	0.009594	0.019565	0.000715	0.013529	-0.158704	0.000681	0.016023	0.000912	0.011569	-0.064407	-0.002771	-0.149283	0.013210	-0.001026	-0.067501	0.013059	0.002969	-0.010229	0.018646	-0.097916	-0.000262	-0.005242	0.010333	-0.163178	0.024680	-0.007219	-0.074993	-0.008778	-0.047569	0.018535	-0.006353	0.013755	0.031714	0.041436	0.011602	-0.151804	4976891	-2500000	-2500000	-2500000	-2500000	-3086606	29903464
15	-0.020900	-0.025303	-0.021227	-0.031453	-0.017604	-0.026329	0.011198	0.025030	-0.004703	-0.000165	-0.026897	-0.001013	0.018979	-0.001472	0.015675	-0.032821	-0.008089	-0.077285	0.019223	-0.000572	-0.067491	0.013990	0.000353	-0.043599	0.018911	-0.042998	-0.003735	-0.012420	0.015648	-0.065238	0.029583	-0.024711	-0.013741	0.012991	-0.071710	0.029054	-0.047113	0.010416	0.031498	0.039299	0.034333	-0.054282	5112552	-2500000	-2500000	-2500000	-2500000	-4137508	29999873
16	-0.010140	-0.047777	-0.024033	-0.033381	-0.020613	-0.017139	0.012056	0.023323	-0.001409	0.007697	-0.072036	-0.001017	0.028929	-0.011423	0.025301	-0.016482	-0.034026	-0.043338	0.018940	-0.003479	-0.052063	0.012913	-0.002362	-0.009288	0.031234	-0.018139	-0.007498	-0.021782	0.013833	-0.048046	0.018380	-0.019653	-0.036976	-0.049301	-0.029477	0.002902	0.004229	0.008749	0.058460	0.057084	-0.012369	0.041633	4169781	-2500000	-2500000	-2500000	-2500000	-0.316664	18365893
17	-0.032317	-0.021639	-0.022974	-0.030295	-0.018006	-0.032592	0.012771	0.016704	-0.004978	-0.010319	-0.050547	0.000820	0.020016	-0.002588	0.017799	-0.024531	-0.010209	-0.081544	0.021092	0.002919	-0.064003	0.014021	-0.000507	-0.050668	0.021695	-0.061117	-0.000329	-0.012504	0.010643	-0.076588	-0.010644	-0.036244	-0.011319	-0.015046	-0.068055	0.012164	-0.056076	0.027243	0.022753	0.023884	0.027116	-0.070990	6444588	-2500000	-2500000	-2500000	-2500000	2258547	28343833
18	-0.016379	-0.018042	-0.019021	-0.025576	-0.014452	-0.025805	0.014148	0.018769	-0.006332	-0.011122	-0.040403	-0.000957	0.018878	-0.002522	0.015930	-0.026479	-0.007167	-0.056697	0.017194	0.001184	-0.042993	0.013869	0.000956	-0.027385	0.019540	-0.061640	-0.005501	-0.014855	0.014157	-0.046291	0.002681	-0.030220	-0.018662	-0.008080	-0.041969	0.020004	-0.041125	0.024792	0.032239	0.032121	0.077034	-0.037894	4376832	-2500000	-2500000	-2500000	-2500000	0.005647	22298249
19	-0.017964	-0.046038	-0.019383	-0.026069	-0.023373	-0.015299	0.009501	0.023279	-0.001707	0.006839	-0.055091	0.000032	0.018577	-0.026044	0.057145	0.001334	-0.059723	-0.064009	0.012625	-0.000850	-0.089062	0.022760	-0.000552	-0.006305	0.019916	-0.092501	0.000394	-0.004818	0.012937	-0.045771	0.010989	-0.024240	-0.069667	-0.031552	-0.012704	0.027739	-0.010879	0.008703	0.045909	0.036680	0.009584	-0.016602	4411889	-2500000	-2500000	-2500000	-2500000	-1228870	16854567
20	-0.022890	-0.026491	-0.021595	-0.031773	-0.016118	-0.017104	0.009329	0.018698	0.000735	0.009517	-0.106473	0.000887	0.016472	-0.004105	0.015674	-0.046036	-0.008001	-0.191461	0.014431	-0.003268	-0.088466	0.013269	0.003198	-0.017156	0.015062	-0.052179	0.000338	-0.001325	0.015355	-0.116853	0.038697	0.011174	-0.064527	0.007281	-0.023965	0.020841	-0.037192	0.019951	0.048085	0.054899	0.005563	-0.189624	4960575	-2500000	-2500000	-2500000	-2500000	-6125546	29999096
21	-0.004695	-0.029597	-0.019908	-0.029079	-0.012905	-0.010829	0.012271	0.021589	-0.000912	0.007209	-0.114114	-0.001448	0.025739	-0.006412	0.020593	-0.034720	-0.017845	-0.056941	0.021794	-0.001649	-0.078822	0.009249	0.000655	-0.018610	0.026627	-0.046181	-0.004868	-0.013521	0.013671	-0.069633	0.013119	-0.023476	-0.038532	-0.036279	-0.059664	0.001492	0.015862	0.012559	0.041088	0.047696	0.019362	0.002266	2674419	-2500000	-2500000	-2500000	-2500000	-0.319396	10002262
22	-0.015947	-0.024281	-0.023922	-0.034496	-0.014588	-0.017011	0.009269	0.020220	-0.000075	0.009962	-0.106332	0.000520	0.015251	-0.000766	0.013395	-0.045841	-0.003532	-0.124032	0.012754	-0.000975	-0.049662	0.015001	0.002832	-0.011648	0.014041	-0.049824	0.000380	-0.001271	0.016258	-0.100471	0.035555	0.006431	-0.044236	0.000740	-0.022823	0.020425	-0.018604	0.017692	0.036644	0.040469	0.008963	-0.189676	3987971	-2500000	-2500000	-2500000	-2500000	-5463709	29999507
23	-0.010178	-0.018718	-0.018211	-0.024189	-0.012738	-0.019557	0.014736	0.017075	-0.003286	-0.009221	-0.102244	-0.002011	0.022196	-0.004462	0.015766	-0.036309	-0.011909	-0.081081	0.020142	0.000732	-0.062893	0.011376	0.000184	-0.042067	0.022829	-0.034530	-0.009646	-0.027255	0.021718	-0.095470	0.005971	-0.026212	-0.068855	-0.012907	-0.070804	0.014335	-0.017970	0.027686	0.042525	0.039049	0.027893	-0.000504	3520776	-2500000	-2500000	-2500000	-2500000	-0.146929	10000441
24	-0.023506	-0.025273	-0.017329	-0.028365	-0.013541	-0.015780	0.011261	0.018159	0.001594	0.014787	-0.143760	-0.000265	0.023198	0.000056	0.009064	-0.059177	-0.005413	-0.034307	0.018021	-0.003313	-0.048989	0.010672	0.000201	-0.009416	0.023768	-0.013562	0.000359	-0.006991	0.016305	-0.074371	0.036214	0.007413	-0.029305	-0.026701	-0.012668	0.012174	-0.059019	0.026909	0.043363	0.050953	-0.069561	-0.091627	4654746	-2500000	-2500000	-2500000	-2500000	-4304556	29999474
25	-0.028451	-0.034511	-0.025507	-0.029815	-0.016133	-0.014787	0.009970	0.018772	0.002762	0.015235	-0.191167	0.000308	0.019317	0.000751	0.008159	-0.094239	-0.003541	-0.169930	0.014716	-0.001508	-0.086094	0.011329	0.002780	-0.014630	0.018329	-0.023061	0.004376	-0.002594	0.017674	-0.121524	0.031140	0.002139	-0.088442	-0.008863	-0.023229	0.015715	-0.014261	0.020913	0.040216	0.044586	-0.079969	-0.172657	5163252	-2500000	-2500000	-2500000	-2500000	-4009628	29998798
26	-0.025951	-0.033100	-0.027118	-0.034369	-0.018318	-0.020669	0.010387	0.018789	0.002071	0.013694	-0.126218	0.000941	0.016778	0.000352	0.010639	-0.061767	-0.002251	-0.085810	0.013817	-0.001993	-0.059916	0.013018	0.002932	-0.008609	0.018388	-0.021117	0.001627	-0.005806	0.017915	-0.101495	0.041214	0.012440	-0.024657	-0.012782	-0.012348	0.025808	-0.024678	0.018663	0.037498	0.044503	-0.049227	-0.145816	5628350	-2500000	-2500000	-2500000	-2500000	-6178400	29969891
27	-0.015060	-0.034399	-0.019965	-0.024998	-0.018775	-0.016297	0.008419	0.020494	-0.000732	0.011919	-0.075489	0.001695	0.020074	-0.019755	0.046754	0.003117	-0.050989	-0.101859	0.013951	-0.002259	-0.087522	0.021184	-0.002089	-0.013530	0.020163	-0.123495	-0.000361	-0.006919	0.008525	-0.054307	0.003518	-0.019423	-0.127643	-0.005623	-0.058969	0.007345	-0.012023	0.014343	0.041674	0.043231	0.046266	-0.019822	4402535	-2500000	-2500000	-2500000	-2500000	0.128650	10000195
28	-0.033052	-0.054699	-0.024704	-0.031577	-0.020382	-0.009316	0.010414	0.020666	0.000378	0.008831	-0.078269	-0.000579	0.021375	-0.004918	0.016078	-0.037943	-0.013309	-0.028343	0.019879	-0.000754	-0.077475	0.011239	0.001335	-0.010890	0.024236	-0.068325	-0.002687	-0.007204	0.011000	-0.077270	0.035763	-0.021730	-0.110558	-0.013387	-0.030442	0.024997	0.002377	0.008818	0.048451	0.050492	0.001365	-0.011770	6593656	-2500000	-2500000	-2500000	-2500000	-3568174	29999868
29	-0.017660	-0.032536	-0.022791	-0.028311	-0.016032	-0.017772	0.011533	0.022871	-0.003603	0.006349	-0.079910	-0.000994	0.021918	-0.000821	0.013908	-0.037259	-0.010468	-0.099562	0.018875	0.000173	-0.083194	0.011657	0.001948	-0.030763	0.018624	-0.075220	-0.001171	-0.006293	0.010600	-0.070087	0.006106	-0.022437	-0.084113	-0.005328	-0.056311	0.011569	-0.003598	0.011410	0.027896	0.037215	0.038212	-0.020977	4634568	-2500000	-2500000	-2500000	-2500000	-0.416315	10000243
30	-0.005264	-0.018068	-0.024930	-0.038022	-0.015411	-0.016999	0.008364	0.017698	0.001855	0.022507	-0.200887	0.001946	0.022425	-0.001216	0.010423	-0.068968	-0.006115	-0.045144	0.013364	-0.003601	-0.046410	0.012953	0.002534	-0.003683	0.027031	-0.089523	-0.005977	-0.020274	0.013982	-0.070702	0.008915	-0.015035	-0.047489	-0.033412	-0.062374	0.005451	-0.032119	0.019485	0.042397	0.048556	0.013809	-0.028255	3460361	-2500000	-2500000	-2500000	-2500000	-0.021498	10000087
31	-0.020240	-0.034793	-0.023409	-0.028548	-0.018820	-0.014947	0.018059	0.018753	0.002239	0.012873	-0.213624	-0.002459	0.024745	-0.010349	0.018125	-0.037246	-0.017369	-0.046477	0.017633	-0.011551	-0.083381	0.011465	0.000837	-0.006054	0.022098	-0.019244	-0.008012	-0.017729	0.021274	-0.035995	0.035374	0.007929	-0.040290	-0.062047	-0.025947	0.010221	-0.004130	0.017392	0.074181	0.117113	0.009635	0.031926	4891910	-2500000	-2500000	-2500000	-2500000	-3844936	29999652
32	-0.027870	-0.036466	-0.025039	-0.031560	-0.019092	-0.023327	0.011708	0.028701	-0.005638	-0.000672	-0.022932	-0.001976	0.019353	-0.000005	0.018494	-0.025664	-0.007812	-0.046956	0.019150	0.000276	-0.045906	0.015607	-0.001087	-0.028655	0.019182	-0.037188	-0.004215	-0.013143	0.018345	-0.039172	0.016870	-0.031119	-0.035742	0.004354	-0.038099	0.022238	-0.020145	0.001788	0.018322	0.025834	0.025134	-0.044253	5952833	-2500000	-2500000	-2500000	-2500000	-1956640	29999918
33	-0.000026	-0.011428	-0.014943	-0.027342	-0.011174	-0.015285	0.011228	0.017150	-0.000538	0.007786	-0.087659	0.000286	0.024374	-0.001221	0.008327	-0.069057	-0.004987	-0.053248	0.026554	-0.006323	-0.118547	0.007244	0.001335	-0.030800	0.022364	-0.053050	-0.001951	-0.004298	0.013552	-0.082449	0.023883	-0.021532	-0.062565	-0.023558	-0.042935	0.010595	-0.026643	0.022634	0.045989	0.069423	0.012537	0.002967	2197620	-2500000	-2500000	-2500000	-2500000	-2112212	10126045
34	-0.021173	-0.013581	-0.017561	-0.024856	-0.014044	-0.024855	0.012791	0.012171	-0.003781	-0.008229	-0.090386	0.001429	0.019661	-0.004416	0.014764	-0.034540	-0.009194	-0.092217	0.018944	0.001505	-0.077661	0.011999	0.001887	-0.039815	0.019200	-0.080700	-0.002706	-0.006709	0.009640	-0.113112	0.006952	-0.028510	-0.080810	-0.010338	-0.059137	0.017149	-0.067035	0.038287	0.042394	0.041452	0.069725	-0.022085	4500711	-2500000	-2500000	-2500000	-2500000	-0.568612	25224556
35	-0.024770	-0.020433	-0.020460	-0.027864	-0.016411	-0.024225	0.014272	0.007604	0.000871	-0.003128	-0.065468	0.000597	0.020179	-0.007270	0.026860	-0.022608	-0.015784	-0.123835	0.020549	0.003742	-0.051597	0.014422	-0.001793	-0.072107	0.020732	-0.041514	-0.006447	-0.018384	0.014862	-0.111500	0.040407	-0.010057	0.003344	0.011184	-0.087613	0.028381	-0.044093	0.033662	0.030290	0.015977	0.056883	-0.156382	5510307	-2500000	-2500000	-2500000	-2500000	-5804905	29803213
36	-0.020594	-0.025973	-0.019803	-0.027906	-0.016263	-0.016971	0.009992	0.018878	0.000447	0.009261	-0.101569	0.000720	0.015633	-0.003118	0.014365	-0.032009	-0.005680	-0.258875	0.013604	-0.003014	-0.084679	0.014486	0.004030	-0.016748	0.016743	-0.051277	0.000951	-0.002713	0.013945	-0.149358	0.032352	0.006864	-0.051178	0.003984	-0.046427	0.017728	-0.033432	0.018807	0.045314	0.061352	-0.004401	-0.181144	4611393	-2500000	-2500000	-2500000	-2500000	-5033301	29997906
37	-0.021748	-0.031525	-0.021483	-0.025961	-0.021154	-0.018756	0.009741	0.020870	0.000651	0.012229	-0.093009	0.001003	0.018787	-0.013453	0.031535	-0.006110	-0.024624	-0.087809	0.012828	-0.015032	-0.188252	0.020363	-0.000143	-0.004423	0.017728	-0.036311	0.001949	-0.002606	0.016382	-0.031173	-0.008798	-0.030418	-0.084967	-0.031718	-0.015812	0.009538	-0.017961	0.005324	0.044585	0.164244	-0.040345	-0.033437	5143500	-2500000	-2500000	-2500000	-2500000	2388963	29996460
38	-0.021562	-0.023895	-0.022514	-0.034958	-0.013830	-0.017054	0.008261	0.018129	0.001353	0.017142	-0.182314	0.000939	0.022843	-0.003272	0.006020	-0.111652	-0.005880	-0.083956	0.015020	-0.004736	-0.071469	0.012115	0.001060	-0.008629	0.022431	-0.030722	0.005595	-0.001590	0.016927	-0.121254	0.028543	0.003656	-0.082462	-0.015530	-0.008100	0.012758	-0.051078	0.025684	0.068848	0.058279	-0.119620	-0.148660	4256258	-2500000	-2500000	-2500000	-2500000	-3461870	29492840
39	-0.015985	-0.027484	-0.024168	-0.039434	-0.017670	-0.017759	0.010002	0.017782	0.000349	0.015293	-0.174835	0.000652	0.021941	-0.001522	0.009380	-0.057754	-0.005788	-0.050624	0.014634	-0.003999	-0.055996	0.012312	0.001982	-0.005618	0.023038	-0.079875	-0.003230	-0.007197	0.012022	-0.066612	0.019202	-0.006222	-0.081985	-0.032530	-0.024280	0.006904	-0.053958	0.023339	0.046908	0.054971	0.018913	0.004032	4298596	-2500000	-2500000	-2500000	-2500000	-1565427	24042236
40	-0.023831	-0.028169	-0.020968	-0.025628	-0.019057	-0.021578	0.009840	0.017058	0.000590	0.004356	-0.048219	0.002132	0.019465	-0.010141	0.025226	-0.037344	-0.020409	-0.120982	0.016846	0.001914	-0.072948	0.013887	0.002058	-0.029935	0.018637	-0.018195	-0.002792	-0.015590	0.020506	-0.142266	0.034214	0.000740	-0.033024	0.014893	-0.067003	0.025155	-0.032447	0.021370	0.053798	0.039039	-0.012284	-0.147424	5450710	-2500000	-2500000	-2500000	-2500000	-5388053	29999499
41	-0.018631	-0.029948	-0.022891	-0.038636	-0.019590	-0.031851	0.014962	0.021106	-0.007519	-0.015047	-0.024358	-0.003284	0.019018	-0.007273	0.026414	-0.017938	-0.016326	-0.053916	0.019207	0.001223	-0.051171	0.020414	-0.002045	-0.039622	0.021527	-0.081110	-0.009439	-0.018322	0.016281	-0.049024	0.023036	-0.037606	-0.071065	0.004778	-0.023884	0.030886	-0.044308	0.021300	0.031709	0.024976	0.118674	-0.075383	5066893	-2500000	-2500000	-2500000	-2500000	-2651252	25116021
42	-0.030853	-0.026183	-0.020075	-0.026740	-0.016119	-0.021594	0.010636	0.018520	-0.000718	0.007622	-0.107953	0.001377	0.019218	-0.000371	0.013703	-0.044402	-0.007581	-0.194202	0.018818	0.001902	-0.099716	0.011516	0.003108	-0.047787	0.020076	-0.097559	-0.001482	-0.006067	0.008641	-0.227314	0.023699	-0.005990	-0.055132	-0.000977	-0.082913	0.017134	-0.044897	0.017718	0.030378	0.038206	0.039571	-0.132157	5897405	-2500000	-2500000	-2500000	-2500000	-3218945	29998685
43	-0.025136	-0.038328	-0.018002	-0.024577	-0.021128	-0.017203	0.009951	0.020586	0.000048	0.012738	-0.074117	0.000798	0.016159	-0.019562	0.056273	0.005970	-0.050682	-0.086965	0.016041	-0.001402	-0.109406	0.023666	-0.003541	-0.020108	0.019193	-0.078763	0.000670	-0.002313	0.009106	-0.108757	0.023331	-0.018280	-0.102134	-0.006208	-0.014348	0.031629	-0.026190	0.008877	0.027600	0.034152	-0.001987	-0.078161	4848759	-2500000	-2500000	-2500000	-2500000	-3289589	29995856
44	-0.021595	-0.040145	-0.023307	-0.033395	-0.019744	-0.014456	0.005995	0.017490	0.000751	0.019150	-0.080741	0.003530	0.026801	-0.010720	0.033783	-0.005315	-0.033315	-0.043685	0.020193	-0.000623	-0.067068	0.014725	-0.001507	-0.010342	0.027129	-0.072437	-0.001825	-0.008493	0.009640	-0.036012	0.040316	0.006345	-0.060170	-0.044491	-0.034922	-0.001405	-0.010476	0.022810	0.018231	0.034608	-0.006406	-0.022724	5164399	-2500000	-2500000	-2500000	-2500000	-2719873	17352696
45	-0.021458	-0.039209	-0.021346	-0.029301	-0.022107	-0.019525	0.008892	0.020329	-0.000098	0.010564	-0.079476	0.001630	0.022486	-0.019077	0.043717	-0.001457	-0.047002	-0.056386	0.014964	-0.003167	-0.091212	0.020563	-0.001547	-0.007601	0.022797	-0.090391	-0.000072	-0.007217	0.010322	-0.039026	-0.004521	-0.029100	-0.046475	-0.029047	-0.033821	0.004054	-0.034316	0.012167	0.043553	0.051277	0.004358	-0.021602	5448257	-2500000	-2500000	-2500000	-2500000	2014641	21486478
46	-0.029413	-0.017893	-0.018811	-0.023542	-0.015692	-0.021561	0.012522	0.008026	0.000233	-0.004911	-0.107543	0.001274	0.016239	-0.005620	0.021865	-0.021978	-0.011429	-0.212146	0.016986	0.001137	-0.057601	0.020696	-0.000070	-0.065033	0.018581	-0.050309	-0.004978	-0.018140	0.016502	-0.182390	0.031140	-0.016502	-0.160352	0.009842	-0.031500	0.025816	-0.052417	0.034020	0.033780	0.030898	0.045211	-0.327670	5499088	-2500000	-2500000	-2500000	-2500000	-3900779	29999906
47	-0.029256	-0.033185	-0.024232	-0.030516	-0.015585	-0.015302	0.009914	0.018982	0.001971	0.015022	-0.194329	0.000102	0.020017	0.000503	0.007874	-0.106021	-0.003348	-0.149206	0.014028	-0.001494	-0.066598	0.012804	0.002028	-0.010956	0.020190	-0.018684	0.005240	-0.002083	0.017825	-0.150472	0.032841	0.011037	-0.065630	-0.007701	-0.014932	0.014777	-0.024272	0.023542	0.045679	0.044446	-0.102271	-0.204159	5282545	-2500000	-2500000	-2500000	-2500000	-4466638	29998229
48	-0.023551	-0.019185	-0.019856	-0.026470	-0.015999	-0.023703	0.012040	0.007289	0.002265	-0.002358	-0.104411	0.002587	0.019550	-0.005441	0.022442	-0.034168	-0.014519	-0.188923	0.017524	0.005701	-0.061078	0.015646	0.001685	-0.052041	0.020453	-0.047999	-0.005925	-0.019002	0.014311	-0.227679	0.027949	-0.013122	-0.042115	0.010146	-0.093781	0.026697	-0.040693	0.031559	0.030058	0.014712	0.037646	-0.184601	5246492	-2500000	-2500000	-2500000	-2500000	-4092198	29998721
49	-0.018607	-0.041959	-0.026847	-0.033143	-0.020165	-0.022036	0.008959	0.023755	-0.001418	0.008350	-0.089273	0.001012	0.022088	-0.006025	0.021192	-0.034372	-0.019609	-0.096510	0.017727	-0.000942	-0.104354	0.011663	0.002278	-0.024956	0.025176	-0.071310	-0.002184	-0.022674	0.015882	-0.079761	-0.003558	-0.029504	-0.054021	-0.008326	-0.099907	0.007974	-0.005278	0.007641	0.037827	0.043835	-0.019287	-0.039278	5453916	-2500000	-2500000	-2500000	-2500000	1224906	10000092
50	-0.025768	-0.068987	-0.033913	-0.041384	-0.024603	-0.019811	0.012479	0.024064	-0.002557	0.003441	-0.038132	-0.000707	0.019561	-0.001201	0.022716	-0.022912	-0.011359	-0.028345	0.020910	0.001924	-0.048420	0.011148	-0.000741	-0.018500	0.025395	-0.037470	-0.010729	-0.028376	0.019853	-0.042924	0.024487	-0.027599	-0.032524	-0.009018	-0.032059	0.016552	0.019196	0.006898	0.017995	0.023133	0.035281	-0.043446	7077035	-2500000	-2500000	-2500000	-2500000	-2443191	16193267
51	-0.0455044	-0.0468637	-0.0314423	-0.0375087	-0.028517	-0.0214538	0.00912014	0.0222986	0.00201324	0.0231356	-0.162092	-0.00011428	0.0222883	-0.0246581	0.0307602	-0.0550916	-0.0344322	-0.099191	0.0177022	-0.0261327	-0.185253	0.0116658	-0.00051125	-0.00540731	0.0242091	-0.030555	0.00195025	-0.0139796	0.0150954	-0.0927021	-0.0618351	-0.158679	-0.0292495	-0.0622093	-0.125768	0.0383658	-0.0278159	0.00708275	0.106738	0.22339	-0.0443232	-0.0245834	895262	-2.5	-2.5	-2.5	-2.5	111795	15
52	-0.0979933	-0.0953545	-0.044754	-0.038309	-0.030986	-0.0021445	0.0141706	0.0184908	0.00270034	0.0126717	-0.142696	-0.00169719	0.0369792	-0.0158672	0.00985188	-0.10712	-0.0228093	-0.0542258	0.04207	-0.0108273	-0.152293	-0.00396026	-0.00643193	-0.0342154	0.0313833	-0.0122873	-0.0029187	-0.018871	0.0107607	-0.108986	-0.137425	-0.160474	-0.0839219	-0.089753	-0.145586	-0.06377	0.0309541	0.0236879	0.132385	0.151051	0.00834672	0.0112042	147478	-2.5	-2.5	-2.5	-2.5	236505	15
53	-0.0571104	-0.0669639	-0.0387864	-0.0391412	-0.0286968	-0.0149873	0.0139936	0.0187627	-0.00497824	0.00598457	-0.156442	0.0103991	0.0260032	-0.0135705	0.0167845	-0.048519	-0.0174369	-0.0661401	0.0326036	-0.0164887	-0.170401	0.00227419	-0.00066133	-0.0262515	0.0281269	-0.0156957	-0.0326306	-0.112508	0.0629178	-0.00599906	-0.105839	-0.141239	-0.0846908	-0.107346	-0.0949179	-0.00074604	0.0207963	0.0644175	0.0981172	0.179321	0.0911144	-0.0678787	104154	-2.5	-2.5	-2.5	-2.5	212838	15
54	-0.034960	-0.028238	-0.023141	-0.026216	-0.017936	-0.024744	0.019453	0.018910	-0.000583	-0.007149	-0.049940	0.002614	0.027125	0.001146	0.021826	-0.032350	-0.009134	-0.092143	0.024794	0.006100	-0.041605	0.017038	0.001999	-0.054176	0.029326	-0.077739	-0.015814	-0.044588	0.027533	-0.060925	0.004448	-0.028192	-0.112529	-0.006856	-0.014701	0.020650	-0.035091	0.028785	0.023902	0.019964	0.117494	-0.168743	6875358	-3500000	-3500000	-3500000	-3500000	0.159998	29999050
55	-0.041438	-0.024049	-0.025180	-0.028790	-0.019848	-0.032369	0.018094	0.013617	0.001222	-0.003116	-0.036244	0.005747	0.026382	0.001372	0.020611	-0.025639	-0.006263	-0.105212	0.026512	0.006330	-0.057708	0.017701	0.001315	-0.051316	0.025431	-0.051915	0.000831	-0.008858	0.014455	-0.059752	0.034694	-0.030720	-0.011198	0.002921	-0.058013	0.030461	-0.061727	0.034981	0.021264	0.020554	0.049012	-0.113203	7993183	-3500000	-3500000	-3500000	-3500000	-4611929	29999725
56	-0.022465	-0.026925	-0.027499	-0.033587	-0.018215	-0.028588	0.022506	0.020400	-0.003508	-0.009361	-0.040597	-0.000885	0.028960	-0.002030	0.020281	-0.025656	-0.009331	-0.039535	0.028742	0.002064	-0.048222	0.014171	-0.000187	-0.030826	0.029785	-0.032445	-0.010390	-0.027907	0.025844	-0.037472	0.019295	-0.025607	-0.047861	-0.006565	-0.031450	0.016497	-0.036419	0.030841	0.039952	0.038942	0.063217	0.019027	5980159	-3500000	-3500000	-3500000	-3500000	-1981617	17013926
57	-0.018543	-0.045859	-0.024724	-0.031794	-0.017074	-0.014868	0.018070	0.026778	-0.000014	0.006239	-0.048077	0.000777	0.030444	-0.004365	0.030769	-0.011508	-0.018876	-0.036775	0.024819	0.000993	-0.040104	0.015911	-0.000201	-0.009574	0.036397	-0.044570	-0.012288	-0.033211	0.023095	-0.037324	0.034034	-0.007447	-0.029524	-0.044749	-0.032808	0.004763	-0.008630	0.014577	0.030658	0.042013	0.061755	0.009037	4615016	-3500000	-3500000	-3500000	-3500000	-2873413	25958623
58	-0.024885	-0.026029	-0.025052	-0.028849	-0.019037	-0.025108	0.019015	0.012159	0.002611	-0.001686	-0.039406	0.004906	0.025548	0.000060	0.026146	-0.025236	-0.008779	-0.061969	0.025060	0.006863	-0.043172	0.017914	0.001642	-0.041027	0.026766	-0.044440	-0.005791	-0.024015	0.021475	-0.045159	0.036054	-0.022936	-0.018284	0.008410	-0.057035	0.029556	-0.018170	0.030821	0.017365	0.010590	0.067830	-0.114466	5953234	-3500000	-3500000	-3500000	-3500000	-4997288	29999980
59	-0.030968	-0.029807	-0.028228	-0.033604	-0.021118	-0.028227	0.020067	0.008504	0.002329	-0.002128	-0.123228	0.003140	0.029133	-0.003430	0.027227	-0.023957	-0.013144	-0.053959	0.028541	0.006853	-0.050685	0.017311	0.000509	-0.041060	0.032224	-0.057223	-0.011813	-0.037603	0.023310	-0.054779	0.004324	-0.029295	-0.058751	-0.009867	-0.044902	0.012107	-0.030443	0.031111	0.024590	0.011679	0.073935	-0.007441	6805571	-3500000	-3500000	-3500000	-3500000	0.174665	22458116
60	-0.042945	-0.029636	-0.028265	-0.032208	-0.020774	-0.028971	0.018244	0.011901	0.002312	-0.001982	-0.045115	0.005023	0.025896	0.002604	0.020087	-0.030332	-0.005589	-0.091362	0.026514	0.006489	-0.058824	0.016026	0.001349	-0.051377	0.026702	-0.060250	-0.000322	-0.008618	0.012060	-0.093666	0.033732	-0.031978	-0.029323	0.004525	-0.068168	0.030793	-0.043612	0.034262	0.017394	0.018505	0.059516	-0.068042	8164318	-3500000	-3500000	-3500000	-3500000	-4472974	29999984
61	-0.027033	-0.022513	-0.019764	-0.021871	-0.013772	-0.017037	0.017691	0.007662	0.003815	-0.002257	-0.160539	0.004578	0.027486	-0.002226	0.023111	-0.031225	-0.011553	-0.067668	0.026309	0.007904	-0.060788	0.015231	0.001055	-0.032871	0.027620	-0.050777	0.000702	-0.016041	0.013668	-0.067179	-0.015559	-0.036991	-0.021535	-0.014136	-0.097913	0.009890	-0.014849	0.036454	0.029626	0.016779	0.027158	-0.052671	5005114	-3500000	-3500000	-3500000	-3500000	2808442	24385718
62	-0.016711	-0.025452	-0.023619	-0.040717	-0.014676	-0.020070	0.016068	0.028199	-0.000966	0.010048	-0.068003	0.001283	0.023935	0.002897	0.015431	-0.032312	-0.002931	-0.048560	0.021321	0.000916	-0.037417	0.017900	0.003282	-0.011302	0.023427	-0.053769	-0.003303	-0.005304	0.019521	-0.067391	0.038915	-0.003818	-0.035867	-0.006850	-0.028743	0.024003	-0.026400	0.014765	0.030986	0.039765	0.049834	-0.053164	4087919	-3500000	-3500000	-3500000	-3500000	-5397223	27921824
63	-0.025129	-0.020146	-0.021648	-0.029357	-0.015707	-0.026597	0.020027	0.017555	-0.001491	-0.006885	-0.048230	0.002425	0.025032	-0.001276	0.023141	-0.022101	-0.008700	-0.094809	0.023939	0.003016	-0.043572	0.018966	0.000891	-0.050769	0.025245	-0.045605	-0.003553	-0.017448	0.019163	-0.075860	0.034339	-0.022390	-0.048695	0.005557	-0.048043	0.030091	-0.035405	0.032767	0.030085	0.029288	0.058431	-0.113285	5721336	-3500000	-3500000	-3500000	-3500000	-4795095	29999794
64	-0.029711	-0.031958	-0.019683	-0.022735	-0.016084	-0.014643	0.018100	0.024509	-0.000128	0.003188	-0.051930	0.001013	0.028600	0.000782	0.023287	-0.030153	-0.011229	-0.100002	0.026200	0.004996	-0.041894	0.018131	0.000278	-0.055540	0.028707	-0.029756	-0.008282	-0.030451	0.024788	-0.091035	-0.014800	-0.039776	-0.010223	-0.005812	-0.077021	0.026813	-0.008568	0.023468	0.027975	0.025218	0.036618	-0.181356	5650613	-3500000	-3500000	-3500000	-3500000	2460600	29999608
65	-0.010051	-0.024891	-0.022554	-0.041163	-0.017349	-0.017322	0.016658	0.024646	0.000384	0.013457	-0.102153	0.001783	0.027664	0.000757	0.016162	-0.039447	-0.006326	-0.038742	0.020880	-0.000967	-0.049039	0.016634	0.003875	-0.005102	0.029868	-0.052002	-0.006947	-0.013899	0.019670	-0.048383	0.038847	0.006375	-0.075639	-0.048693	-0.020951	0.009221	-0.040060	0.023734	0.041537	0.054026	0.046877	0.018722	3458742	-3500000	-3500000	-3500000	-3500000	-4230649	24838064
66	-0.010549	-0.030805	-0.021631	-0.038024	-0.018552	-0.014741	0.015894	0.026373	0.000535	0.013260	-0.107378	0.001206	0.026989	-0.000851	0.015280	-0.044801	-0.007466	-0.041915	0.019713	-0.001444	-0.054573	0.017569	0.004030	-0.004252	0.029284	-0.050106	-0.006348	-0.016086	0.021690	-0.052983	0.037662	0.009244	-0.104941	-0.035730	-0.020977	0.008860	-0.027785	0.020313	0.053596	0.059846	0.028335	0.022401	3480166	-3500000	-3500000	-3500000	-3500000	-4187689	21028728
67	-0.024849	-0.018339	-0.020288	-0.024401	-0.014140	-0.022099	0.017669	0.021060	-0.002210	-0.009316	-0.054675	0.002789	0.023474	-0.001173	0.020674	-0.039061	-0.006734	-0.151201	0.020169	0.002259	-0.043616	0.018409	0.003348	-0.033022	0.021982	-0.067124	0.001458	-0.005483	0.014511	-0.130553	0.005273	-0.024095	-0.003933	-0.000326	-0.098207	0.021633	-0.025159	0.028301	0.036088	0.034338	0.061017	-0.235359	4764958	-3500000	-3500000	-3500000	-3500000	-0.380675	29999634
68	-0.022677	-0.034914	-0.022607	-0.027314	-0.015625	-0.014852	0.014960	0.026188	-0.000168	0.008959	-0.074914	0.002146	0.025544	0.002689	0.012390	-0.050857	-0.003858	-0.071175	0.019864	-0.000121	-0.068279	0.015818	0.004564	-0.003924	0.026870	-0.104770	-0.000948	-0.006267	0.011732	-0.062051	0.014178	-0.015507	-0.082191	-0.021788	-0.031904	0.016162	-0.021806	0.020572	0.040281	0.053662	0.060432	-0.004148	5147639	-3500000	-3500000	-3500000	-3500000	-1384375	13019362
69	-0.022639	-0.029927	-0.023730	-0.036845	-0.013572	-0.014202	0.015049	0.024331	0.001660	0.019545	-0.153256	0.002112	0.024201	0.003658	0.012069	-0.074596	-0.001991	-0.083302	0.019005	0.001203	-0.051381	0.017858	0.004682	-0.004036	0.023998	-0.096074	0.002835	0.002300	0.013136	-0.100382	0.034416	-0.007573	-0.054543	-0.024058	-0.000620	0.030875	-0.006881	0.017146	0.037340	0.041326	0.008102	-0.129210	4432941	-3500000	-3500000	-3500000	-3500000	-4612175	25011646
70	-0.021503	-0.045856	-0.020737	-0.021365	-0.015335	-0.009740	0.018844	0.028624	-0.000501	0.005512	-0.069199	-0.000233	0.028065	0.001764	0.015993	-0.030580	-0.004543	-0.043489	0.025669	0.002614	-0.050080	0.012547	0.003161	-0.009010	0.027036	-0.043412	-0.001570	-0.006723	0.015911	-0.043524	0.016689	-0.024142	-0.022359	-0.033559	-0.018520	0.020948	0.008778	0.013550	0.038379	0.047868	0.041581	0.030287	3886934	-3500000	-3500000	-3500000	-3500000	-1539326	29997074
71	-0.027086	-0.031515	-0.022642	-0.028552	-0.014912	-0.014189	0.015346	0.024339	0.000976	0.013400	-0.136333	0.002188	0.024201	0.003673	0.010477	-0.085994	-0.001079	-0.148941	0.019532	0.000616	-0.064766	0.016232	0.004727	-0.006224	0.024159	-0.109708	0.001336	-0.000406	0.011995	-0.129596	0.042411	0.011699	-0.047599	-0.009465	-0.024494	0.018695	-0.016070	0.020739	0.041138	0.047898	0.034222	-0.191650	4660986	-3500000	-3500000	-3500000	-3500000	-5751597	29999214
72	-0.021378	-0.019781	-0.016672	-0.028478	-0.011194	-0.012514	0.016490	0.021352	0.000735	0.013823	-0.150126	0.001420	0.026080	0.000004	0.009458	-0.089129	-0.002624	-0.066239	0.021183	-0.004090	-0.060313	0.015593	0.002031	-0.006662	0.025357	-0.093103	0.000658	-0.000097	0.011811	-0.109097	0.040299	0.008386	-0.040751	-0.010483	-0.019271	0.015066	-0.053392	0.033802	0.066487	0.069392	0.034624	-0.127988	3764311	-3500000	-3500000	-3500000	-3500000	-5432854	27222869
73	-0.022885	-0.022654	-0.021422	-0.024583	-0.017676	-0.025468	0.022650	0.010680	0.002851	-0.003318	-0.063909	0.002586	0.025436	-0.004204	0.032449	-0.018207	-0.013489	-0.050553	0.028499	0.008596	-0.040241	0.016908	-0.000847	-0.068514	0.030839	-0.012298	-0.009051	-0.036791	0.030406	-0.063412	0.047257	-0.016940	-0.023751	0.005751	-0.064968	0.030293	-0.032208	0.037682	0.028290	0.002253	0.024800	0.020494	5121807	-3500000	-3500000	-3500000	-3500000	-6444903	29999992
74	-0.036549	-0.040549	-0.024505	-0.030351	-0.015175	-0.010828	0.017000	0.024077	0.001518	0.015873	-0.177839	0.000799	0.025948	0.004356	0.010187	-0.105794	-0.001647	-0.125115	0.021045	0.000328	-0.076565	0.015308	0.003839	-0.006719	0.025696	-0.068852	0.003271	-0.000590	0.014968	-0.115060	0.031824	-0.015491	-0.051496	-0.021815	-0.016364	0.027867	-0.005729	0.020960	0.039560	0.047125	-0.020140	-0.155271	5641275	-3500000	-3500000	-3500000	-3500000	-3858603	27375166
75	-0.023740	-0.027602	-0.020704	-0.028419	-0.013406	-0.015737	0.014437	0.023786	0.000778	0.014922	-0.142211	0.002870	0.024968	0.001726	0.009435	-0.105766	-0.002100	-0.127059	0.018855	-0.001415	-0.061006	0.016322	0.003763	-0.004380	0.025010	-0.116914	0.003108	0.002463	0.012293	-0.131161	0.026959	-0.005128	-0.072139	-0.014746	-0.005101	0.023891	-0.032034	0.026747	0.058948	0.058813	0.007039	-0.150816	4310267	-3500000	-3500000	-3500000	-3500000	-3558851	26649756
76	-0.027435	-0.030361	-0.025472	-0.026834	-0.020543	-0.024422	0.020526	0.012902	0.003385	-0.001169	-0.058540	0.005063	0.027624	-0.000327	0.028838	-0.013263	-0.015357	-0.058997	0.027941	0.010311	-0.043104	0.018864	0.001615	-0.049127	0.033672	-0.037533	-0.012766	-0.034001	0.026518	-0.053773	0.009388	-0.023192	-0.070572	-0.004793	-0.017927	0.017155	-0.015789	0.026327	0.007127	-0.006145	0.044596	-0.029861	6379190	-3500000	-3500000	-3500000	-3500000	-0.723232	29999940
77	-0.019414	-0.039661	-0.023793	-0.027622	-0.016587	-0.015545	0.017250	0.028911	-0.001008	0.007418	-0.056205	0.000939	0.028103	0.001050	0.019841	-0.027848	-0.010223	-0.046062	0.026621	0.002760	-0.056011	0.013989	0.002220	-0.018857	0.027170	-0.035292	-0.004577	-0.019330	0.020722	-0.039088	0.013477	-0.020372	-0.026555	-0.006097	-0.051903	0.012627	0.005130	0.010493	0.031797	0.039466	0.035764	0.002291	4545748	-3500000	-3500000	-3500000	-3500000	-1431690	18247956
78	-0.015464	-0.024668	-0.016993	-0.020887	-0.012601	-0.010598	0.013210	0.024709	0.001703	0.016002	-0.104168	0.003154	0.025291	-0.000683	0.017292	-0.051479	-0.008013	-0.061414	0.017986	0.000296	-0.060465	0.017681	0.005829	-0.002904	0.024445	-0.097851	-0.002008	-0.010105	0.015232	-0.050638	0.005385	-0.020961	-0.048006	-0.013847	-0.067653	0.013798	-0.013085	0.023946	0.050505	0.053495	0.063572	-0.017986	3659078	-3500000	-3500000	-3500000	-3500000	-0.295855	27781949
79	-0.024646	-0.044421	-0.018376	-0.018653	-0.011756	0.000179	0.020208	0.028740	0.003133	0.013946	-0.119918	-0.001624	0.032499	0.003523	0.019276	-0.037499	-0.012160	-0.040372	0.033850	0.007224	-0.070592	0.012054	-0.000719	-0.022208	0.036736	-0.049519	-0.000104	-0.009265	0.008485	-0.096767	-0.002937	-0.040159	-0.012966	-0.023062	-0.044239	0.013119	0.061211	-0.006824	0.020705	0.021590	0.009747	0.003558	3778068	-3500000	-3500000	-3500000	-3500000	1222451	29999939
80	-0.047707	-0.033575	-0.031033	-0.041945	-0.024088	-0.031799	0.019707	0.018580	0.002769	0.015628	-0.262625	0.002553	0.024124	0.000227	0.019213	-0.025848	-0.007435	-0.194319	0.024745	0.001316	-0.060763	0.017853	0.003037	-0.051217	0.025646	-0.026894	-0.001426	-0.012058	0.020996	-0.273235	0.033228	-0.004608	-0.097068	0.006555	-0.061499	0.017628	-0.049560	0.050753	0.036479	0.047510	-0.000098	-0.270213	9450625	-3500000	-3500000	-3500000	-3500000	-4690982	29998148
81	-0.031950	-0.032844	-0.021271	-0.022977	-0.014787	-0.012332	0.018193	0.022980	0.005977	0.030125	-0.345846	0.000196	0.027520	0.005480	0.011398	-0.104696	-0.001276	-0.105424	0.022899	0.001950	-0.099369	0.011864	0.004541	-0.011521	0.027751	-0.008518	0.007780	-0.004029	0.019751	-0.105126	0.028589	0.004010	-0.003337	-0.012978	-0.030775	0.016028	-0.004055	0.040302	0.036246	0.044699	-0.094836	-0.172516	5469683	-3500000	-3500000	-3500000	-3500000	-3651350	29999427
82	-0.016875	-0.028672	-0.028112	-0.044986	-0.019017	-0.021722	0.014240	0.025197	0.000535	0.017564	-0.165587	0.002724	0.024676	-0.002229	0.016092	-0.044751	-0.009133	-0.079371	0.019635	0.001155	-0.085735	0.017809	0.006349	-0.007263	0.026633	-0.083647	0.000986	-0.007647	0.017435	-0.077828	-0.004875	-0.026816	-0.026602	-0.018435	-0.065316	0.015213	-0.040350	0.024599	0.057748	0.059603	0.009712	-0.038873	5389294	-3500000	-3500000	-3500000	-3500000	1056725	10000842
83	-0.026741	-0.025499	-0.019804	-0.024080	-0.014621	-0.016743	0.027857	0.013056	-0.007644	0.002755	-0.192417	-0.000663	0.030170	-0.000500	0.016965	-0.044928	-0.007376	-0.090399	0.024637	0.001146	-0.038845	0.014047	0.001837	-0.032140	0.032251	-0.004462	-0.021564	-0.064578	0.045452	-0.084992	0.032649	-0.004231	-0.052655	-0.008918	-0.045385	0.012157	-0.028501	0.135046	0.051292	0.049016	0.043360	-0.164283	5249924	-3500000	-3500000	-3500000	-3500000	-3678772	29999623
84	-0.023951	-0.026269	-0.021926	-0.035854	-0.015422	-0.019910	0.015437	0.024205	0.001297	0.015970	-0.117687	0.002822	0.025797	0.003191	0.012943	-0.059692	-0.003938	-0.067472	0.019793	-0.000466	-0.056895	0.017791	0.004423	-0.005452	0.027042	-0.068349	-0.001813	-0.005934	0.015508	-0.101495	0.028768	-0.002644	-0.079609	-0.012223	-0.026761	0.019434	-0.043576	0.022725	0.038202	0.048568	0.025045	-0.034369	4990782	-3500000	-3500000	-3500000	-3500000	-3774663	29335102
85	-0.024923	-0.021945	-0.025177	-0.030634	-0.018731	-0.026186	0.015457	0.008291	0.004021	-0.001557	-0.129462	0.006021	0.026332	-0.002708	0.024364	-0.032703	-0.011579	-0.057562	0.026027	0.009756	-0.079377	0.017438	0.004796	-0.033390	0.026849	-0.061519	-0.003645	-0.019252	0.019128	-0.073940	0.008188	-0.045531	-0.100238	-0.009920	-0.116737	0.014440	-0.040727	0.042429	0.030055	0.013781	0.053662	0.009988	6011571	-3500000	-3500000	-3500000	-3500000	-0.293190	26189719
86	-0.029189	-0.032733	-0.027665	-0.039559	-0.021780	-0.020768	0.022012	0.010555	0.001973	-0.001887	-0.109289	-0.000379	0.026924	0.003366	0.013747	-0.027176	-0.005652	-0.047560	0.030559	0.007963	-0.076127	0.019451	0.004232	-0.039939	0.031210	-0.035342	-0.010139	-0.019142	0.019570	-0.069415	0.038744	-0.028411	-0.135601	-0.000293	-0.054040	0.016506	-0.024999	0.031154	0.022126	0.023117	0.029475	0.009864	6029714	-3500000	-3500000	-3500000	-3500000	-3972758	25136208
87	-0.023783	-0.027890	-0.020541	-0.033421	-0.014665	-0.017640	0.018784	0.022718	0.000773	0.008890	-0.099166	0.001433	0.023598	-0.000687	0.023814	-0.013894	-0.007147	-0.104770	0.023735	0.002164	-0.057258	0.018413	0.002808	-0.025412	0.030831	-0.056178	-0.010802	-0.032996	0.027682	-0.141957	0.039159	0.011982	0.011711	0.007930	-0.018001	0.022286	-0.028953	0.019093	0.030490	0.039481	0.049293	-0.190885	4709754	-3500000	-3500000	-3500000	-3500000	-6235862	29999115
88	-0.009654	-0.042439	-0.023725	-0.037735	-0.021452	-0.017142	0.014261	0.028982	-0.000112	0.011775	-0.049681	0.001876	0.028638	-0.006389	0.031897	-0.011150	-0.022254	-0.037250	0.022069	0.000232	-0.050978	0.019634	0.001255	-0.007701	0.031082	-0.031566	-0.003549	-0.016820	0.022503	-0.037576	0.030332	0.003335	-0.043550	-0.032863	-0.027725	0.004526	-0.019952	0.014619	0.039148	0.047518	0.004942	-0.001674	4481819	-3500000	-3500000	-3500000	-3500000	-2928929	14014098
89	-0.027470	-0.023008	-0.023301	-0.032743	-0.017640	-0.034026	0.020058	0.021698	-0.005870	-0.013633	-0.039636	0.000827	0.029844	-0.006733	0.024137	-0.025395	-0.015672	-0.073401	0.029496	0.004854	-0.078251	0.016824	0.000941	-0.053204	0.033732	-0.115545	-0.011354	-0.029811	0.017812	-0.079236	-0.000668	-0.027485	-0.080605	-0.015924	-0.037379	0.013141	-0.063854	0.036056	0.051363	0.039980	0.144930	-0.017619	5897363	-3500000	-3500000	-3500000	-3500000	1043792	21009355
90	-0.022258	-0.034953	-0.022886	-0.024406	-0.019387	-0.013915	0.014812	0.026227	0.001349	0.011861	-0.100123	0.002475	0.021836	-0.003917	0.020834	-0.014987	-0.006911	-0.111823	0.017949	-0.005883	-0.118021	0.019650	0.006279	-0.003261	0.023501	-0.130446	0.000991	-0.001436	0.011812	-0.054445	0.016027	-0.003004	-0.016373	-0.011598	-0.020340	0.013668	0.006062	0.008185	0.057082	0.123262	0.073845	-0.084941	4348680	-3500000	-3500000	-3500000	-3500000	-2369469	29999477
91	-0.020486	-0.021474	-0.019878	-0.022636	-0.014905	-0.018724	0.016312	0.008048	0.004366	-0.001322	-0.118655	0.005412	0.024391	-0.003251	0.028252	-0.028126	-0.012406	-0.074657	0.022537	0.008561	-0.065157	0.017656	0.004271	-0.025534	0.022954	-0.055029	0.000638	-0.005529	0.014150	-0.076347	0.011059	-0.026849	-0.063008	-0.001571	-0.071321	0.020549	-0.011976	0.036480	0.026678	0.012816	0.052335	-0.015061	4589186	-3500000	-3500000	-3500000	-3500000	-1506209	29999803
92	-0.020902	-0.028018	-0.021038	-0.031765	-0.016738	-0.017918	0.014886	0.024952	-0.000507	0.011177	-0.094330	0.002351	0.025131	0.001740	0.011249	-0.055169	-0.003304	-0.090079	0.019765	-0.002211	-0.078914	0.016889	0.004514	-0.006611	0.024130	-0.114594	-0.001117	-0.002795	0.011954	-0.074010	0.019791	-0.018815	-0.086724	-0.012840	-0.046752	0.015554	-0.053471	0.028257	0.052021	0.065588	0.084055	0.001596	4852546	-3500000	-3500000	-3500000	-3500000	-2395928	17581892
93	-0.029731	-0.042877	-0.026617	-0.032671	-0.019503	-0.019400	0.018915	0.025465	0.000160	0.008744	-0.118754	0.000899	0.029478	0.002068	0.015638	-0.037513	-0.008286	-0.067274	0.027507	0.001192	-0.068507	0.012848	0.002326	-0.035919	0.031197	-0.039878	-0.013438	-0.037312	0.029094	-0.072876	0.009842	-0.023436	-0.085405	-0.010370	-0.054579	0.010523	-0.019576	0.018677	0.037981	0.046385	0.045691	-0.000090	5848087	-3500000	-3500000	-3500000	-3500000	-0.573305	24624648
94	-0.026771	-0.030985	-0.021810	-0.030360	-0.014369	-0.016512	0.017008	0.024266	0.000107	0.010026	-0.059015	0.002582	0.027770	0.004864	0.017595	-0.034315	-0.004578	-0.051182	0.028060	0.002478	-0.056816	0.015927	0.000383	-0.031303	0.026595	-0.064258	-0.002337	-0.009469	0.017506	-0.059601	0.026596	-0.022260	-0.042553	-0.006078	-0.040286	0.014841	-0.007443	0.015786	0.019412	0.029873	0.044819	-0.072234	5283235	-3500000	-3500000	-3500000	-3500000	-3139578	25856798
95	-0.0399935	-0.049982	-0.0314802	-0.0379559	-0.027896	-0.0244764	0.0171309	0.0236064	0.00337278	0.0178962	-0.151396	0.00368843	0.0402128	-0.0278654	0.028781	-0.0540272	-0.0438686	-0.0944729	0.0365016	-0.0185506	-0.156965	0.00933718	-0.0019703	-0.0231979	0.0345891	-0.0345614	-0.00201432	-0.0128564	0.012081	-0.088619	-0.0612604	-0.131793	-0.0750375	-0.111167	-0.117336	-0.0149109	-0.0138176	0.0216129	0.166717	0.197988	0.0511935	0.0781184	860495	-3.5	-3.5	-3.5	-3.5	148952	15
96	-0.0581805	-0.0638389	-0.0453724	-0.0540995	-0.0352353	-0.0330835	0.0240865	0.0171827	0.00044832	0.012115	-0.189087	0.00280016	0.0340508	-0.0164274	0.0206904	-0.0675862	-0.0198056	-0.0663835	0.0306697	-0.0204621	-0.119633	0.0113839	-0.00223716	-0.0206875	0.0491234	-0.0197116	-0.0248889	-0.108487	0.0433965	-0.116794	0.00304146	-0.0623138	-0.0432326	-0.0586015	-0.15634	-0.00277482	-0.0318274	0.0650456	0.125617	0.193395	0.0665655	-0.0318744	122927	-3.5	-3.5	-3.5	-3.5	395783	15
97	-0.0605991	-0.071138	-0.0416113	-0.0442853	-0.0293428	-0.0157007	0.0257442	0.0223679	-0.00165056	0.00606546	-0.140675	0.00369131	0.0417321	-0.00204532	0.0135194	-0.0669759	-0.0140396	-0.0769412	0.0609523	0.010003	-0.154188	0.00039021	-0.00319166	-0.139652	0.052596	-0.0332887	-0.0369305	-0.159675	0.0456444	-0.010895	0.0986926	-0.00628558	-0.176131	-0.00986885	-0.144712	0.0119034	0.0043099	0.0452072	0.0610292	0.0494983	0.113643	-0.0352639	10901	-3.5	-3.5	-3.5	-3.5	-924859	20
98	-0.0783001	-0.0969801	-0.0590617	-0.061623	-0.04468	-0.0303608	0.0290776	0.0195908	-0.00030567	0.00425225	-0.192504	-0.08334	0.023532	-0.00573276	0.0158429	-0.036206	-0.00217694	-0.082238	0.0209036	-0.0248371	-0.112309	0.0152878	0.00374718	-0.00555871	0.0300792	-0.0152261	-0.0301168	-0.0855453	0.0536275	-0.0449276	-0.0580422	-0.133295	-0.0345024	-0.0786246	-0.0492379	0.016847	0.0250724	0.0576781	0.0820145	0.215563	0.102232	-0.151344	153275	-3.5	-3.5	-3.5	-3.5	123509	20
99	-0.0675283	-0.0726443	-0.0499212	-0.0559597	-0.0375171	-0.0339337	0.0223835	0.0187065	0.00140736	0.0112193	-0.165622	0.00313467	0.0331797	-0.0137948	0.0167645	-0.0756581	-0.0153251	-0.0799725	0.0291791	-0.0184192	-0.11011	0.010633	-0.00126574	-0.0196699	0.0368927	-0.0268878	-0.023535	-0.0895182	0.0453366	-0.0769599	-0.0177577	-0.106476	-0.105847	-0.0818733	-0.136945	-0.00261335	-0.0395384	0.0502666	0.128763	0.176749	0.0969786	-0.0069025	134585	-3.5	-3.5	-3.5	-3.5	817347	20
100	-0.160688	-0.133828	-0.0820405	-0.0776543	-0.0661078	-0.0391427	0.0346091	0.0132433	0.00244369	-0.00327738	-0.140616	-0.00532367	0.0373703	-0.034619	0.0616371	-0.00809313	-0.0727301	-0.062269	0.0321116	-0.00760046	-0.151515	0.0195925	-0.00209648	-0.0160275	0.0534769	-0.0109508	-0.022578	-0.0606676	0.0322429	-0.11534	0.172666	-0.0052605	-0.0668319	-0.104287	-0.0711528	0.0231485	-0.0252956	0.0342479	0.0819871	0.125797	-0.00730085	-0.00425123	270332	-3.5	-3.5	-3.5	-3.5	-17404	25
101	-0.085623	-0.0660777	-0.0475136	-0.0602739	-0.0451673	-0.0436792	0.0142584	0.0239101	0.00400163	0.0210287	-0.136243	0.00324917	0.0248616	-0.014527	0.0216562	-0.0503356	-0.0217193	-0.102573	0.0253434	-0.0183722	-0.18719	0.0123233	0.00473511	-0.00824391	0.0245901	-0.0183551	0.00433765	-0.00260335	0.0190879	-0.104756	0.0920406	0.0349108	-0.0426149	0.00270493	0.00162593	0.0405474	-0.117362	0.0209447	0.114674	0.212426	-0.048402	-0.118325	159704	-3.5	-3.5	-3.5	-3.5	-142176	25
[truncated: 17 more columns]
